# Supplementary material for: Targeting lysine-specific demethylase 1 inhibits melanoma metastasis via the NF2-Hippo-YAP pathway
Source: Cell Death Dis. 2026 May 16;17(1):626. doi: 10.1038/s41419-026-08872-1 (PMC13346636; doi:10.1038/s41419-026-08872-1)
Supplement: Supplementary file 8 — Table S1. siRNA sequences. [file 41419_2026_8872_MOESM8_ESM.xlsx]

## Sheet: Table S1
Table S1. siRNA sequences.
Genes	Sense	Antisense
NC	UUCUCCGAACGUGUCAGCUTT	ACGUGACACGUUCGGAGAATT
LSD1#1	GAGACAGACAAAUACUUGTT	CAAGUAUUUGUCUGUCUCTT
LSD1#2	CACAAGGAAAGCUAGAAGATT	UCUUCUAGCUUUCCUUGUGTT
YAP#1	GGUCAGAGAUACUUCUUATT	UAAGAAGUAUCUCUGACCTT
YAP#2	CCACCAAGCUAGAUAAAGATT	UCUUUAUCUAGCUUGGUGGTT
LATS1#1	GGUGAAGUCUGUCUAGCAA	UUGCUAGACAGACUUCACC
LATS1#2	UAGCAUGGAUUUCAGUAAU	AUUACUGAAAUCCAUGCUA
LATS2#1	ACACUCACCUCGCCCAAUA	UAUUGGGCGAGGUGAGUGU
LATS2#2	AAUCAGAUAUUCCUUGUUG	CAACAAGGAAUAUCUGAUU
NF2	GGACAAGAAGGUACUGGAUCAUGAU	AUCAUGAUCCAGUACCUUCUUGUCC
