# Supplementary material for: Targeting lysine-specific demethylase 1 inhibits melanoma metastasis via the NF2-Hippo-YAP pathway
Source: Cell Death Dis. 2026 May 16;17(1):626. doi: 10.1038/s41419-026-08872-1 (PMC13346636; doi:10.1038/s41419-026-08872-1)
Supplement: Supplementary file 9 — Table S2. sgRNA sequences. [file 41419_2026_8872_MOESM9_ESM.xlsx]

## Sheet: Table S2
Table S2. sgRNA sequences.
Genes	Forward	Reverse
NF2#1	CACCGATCCGCACCGTGAATGTCT	AAACAGACATTCACGGTGCGGATC
NF2#2	CACCGCGGCTTGGTATGCGGAGCAC	AAACGTGCTCCGCATACCAAGCCGC
NF2#3	CACCGTATACAATCAAGGACACGG	AAACCCGTGTCCTTGATTGTATAC
