# Supplementary material for: Targeting lysine-specific demethylase 1 inhibits melanoma metastasis via the NF2-Hippo-YAP pathway
Source: Cell Death Dis. 2026 May 16;17(1):626. doi: 10.1038/s41419-026-08872-1 (PMC13346636; doi:10.1038/s41419-026-08872-1)
Supplement: Supplementary file 10 — Table S3. qPCR primer sequences. [file 41419_2026_8872_MOESM10_ESM.xlsx]

## Sheet: Table S3
Table S3. qPCR primer sequences.
Genes and Species	Primers
β-actin forward primer（Human）	ACTGGGACGACATGGAGAAG
β-actin reverse primer（Human）	GTCTCCGGAGTCCATCACAA
GAPDH forward primer（Mouse）	CTCAGGAGAGTGTTTCCTCGTC
GAPDH reverse primer（Mouse）	ATGGGCTTCCCGTTGATGAC
YAP forward primer（Human）	GGATTTCTGCCTTCCCTGAA
YAP reverse primer（Human）	GATAGCAGGGCGTGAGGAAC
YAP forward primer（Mouse）	GCAGCAGTTACAGATGGAGAAGGAG
YAP reverse primer（Mouse）	CCACACTGTTGAGGAAGTCGTCTG
LATS1 forward primer（Human）	TCATCAGCAGCGTCTACATCG
LATS1 reverse primer（Human）	CACCAAGCAAACAGATGATTAAGT
LATS1 forward primer（Mouse）	AGCGTCTGAAGTCTGAAGGC
LATS1 reverse primer（Mouse）	ACTGTCCGAGGGAAGAAAAG
LATS2 forward primer（Human）	CCCGTGGAATGCCAACAATG
LATS2 reverse primer（Human）	TATCACTCTCTCCAGGGGCG
LATS2 forward primer（Mouse）	CTGGCACATTCTCTTGTCGG
LATS2 reverse primer（Mouse）	AAGAGAATCACACCGACGCTC
NF2 forward primer（Human）	GGACAAGAAGGUACUGGAUCAUGAU
NF2 reverse primer（Human）	AUCAUGAUCCAGUACCUUCUUGUCC
NF2 forward primer（Mouse）	GACACTGAGGCCTTGCTCTT
NF2 reverse primer（Mouse）	AGGCACCTAGGAGAGTCTGG
