# Supplementary material for: Targeting lysine-specific demethylase 1 inhibits melanoma metastasis via the NF2-Hippo-YAP pathway
Source: Cell Death Dis. 2026 May 16;17(1):626. doi: 10.1038/s41419-026-08872-1 (PMC13346636; doi:10.1038/s41419-026-08872-1)
Supplement: Supplementary file 11 — Table S4. Antibody. [file 41419_2026_8872_MOESM11_ESM.xlsx]

## Sheet: Table S4
Table S4. Antibody.
Antibodies	Code	Dilution	Manufacturer
LSD1 (C69G12) Rabbit mAb	2184S	1:5000	CST (USA)
LATS1 (C66B5) Rabbit mAb	3477	1:5000	CST (USA)
Phospho-LATS Rabbit mAb	8654	1:5000	CST (USA)
Phospho-YAP (Ser127) Rabbit mAb	13008	1:3000	CST (USA)
YAP (D8H1X) XP®Rabbit mAb	14074	1:5000	CST (USA)
LATS2-Specific Polyclonal antibody	20276	1:3000	Proteintech (China)
beta Actin Rabbit pAb	380624	1:20000	Zen-Bioscience (China)
Goat Anti-Mouse IgG H&L（HRP）	550189	1:20000	Zen-Bioscience (China)
Goat Anti-Rabbit IgG H&L（HRP）	511203	1:5000	Zen-Bioscience (China)
