# Supplementary material for: Targeting lysine-specific demethylase 1 inhibits melanoma metastasis via the NF2-Hippo-YAP pathway
Source: Cell Death Dis. 2026 May 16;17(1):626. doi: 10.1038/s41419-026-08872-1 (PMC13346636; doi:10.1038/s41419-026-08872-1)
Supplement: Supplementary file 12 — Table S5. LATS1 primer sequences. [file 41419_2026_8872_MOESM12_ESM.xlsx]

## Sheet: Table S5
Table S5. LATS1 primer sequences.
Genes	Primer	Sequence	Position (to TSS)
LATS1	P1-F	AGCAGAACTGGGCTTCATGG	-1000
	P1-R	CTGGGCCTCACTGTTATCCG	-895
	P2-F	CGGATAACAGTGAGGCCCAG	-914
	P2-R	CCCCAGTTTTGCTGGTAGGT	-716
	P3-F	ACCTACCAGCAAAACTGGGG	-729
	P3-R	TTTTGCGGGGGATTAGGTCC	-559
	P4-F	CCCCGCAAAAGAGAACAATGC	-570
	P4-R	AGCCATAACGAGTAACGGGG	-454
	P5-F	CCCCGTTACTCGTTATGGCT	-473
	P5-R	ACGTCACGAGGCAAGATGTC	-296
	P6-F	CCTTTCCTGGTGCGACCC	-269
	P6-R	GTTTGTGGCCTCCCGACC	-122
	P7-F	GGGAGGCCACAAACGGAG	-136
	P7-R	TTTCCCGGATGTGGGCATTT	-28
	P8-F	AATGCCCACATCCGGGAAAC	-47
	P8-R	CCTCTGTCCTTCACGTGTGC	79
