# Supplementary material for: Targeting lysine-specific demethylase 1 inhibits melanoma metastasis via the NF2-Hippo-YAP pathway
Source: Cell Death Dis. 2026 May 16;17(1):626. doi: 10.1038/s41419-026-08872-1 (PMC13346636; doi:10.1038/s41419-026-08872-1)
Supplement: Supplementary file 13 — Table S6. LATS2 primer sequences. [file 41419_2026_8872_MOESM13_ESM.xlsx]

## Sheet: Table S6
Table S6. LATS2 primer sequences.
Genes	Primer	Sequence	Position (to TSS)
LATS2	P1-F	TCTGGAAGAAGCCTTAAGGGAA	-878
	P1-R	TCCTGTGCCAAATTCAGGCT	-722
	P2-F	CGACTTCCTTCCCGAGGACA	-713
	P2-R	CACTCCCCACCAACTTACGA	-534
	P3-F	AGATCGTAAGTTGGTGGGGAG	-557
	P3-R	CTGGCGTTTACACTTCGGC	-413
	P4-F	TAAACGCCAGTCTCCTCGG	-423
	P4-R	TGAGACCCGGGCATCAAATAAT	-262
	P5-F	GGCGTCCCGGTTTATTATTTG	-297
	P5-R	GAGCGCCGGTTTCCCTAAA	-170
	P6-F	TTTAGGGAAACCGGCGCTC	-189
	P6-R	GTCACTCCCGGCCGCATA	-23
