# Supplementary material for: Targeting lysine-specific demethylase 1 inhibits melanoma metastasis via the NF2-Hippo-YAP pathway
Source: Cell Death Dis. 2026 May 16;17(1):626. doi: 10.1038/s41419-026-08872-1 (PMC13346636; doi:10.1038/s41419-026-08872-1)
Supplement: Supplementary file 14 — Table S7. NF2 primer sequences. [file 41419_2026_8872_MOESM14_ESM.xlsx]

## Sheet: Table S7
Table S7. NF2 primer sequences.
Genes	Primer	Sequence	Position (to TSS)
NF2	P1-F	TGCTGTGGTCATGGTGTCTC	-939
	P1-R	TGGAGTACTTGTAGCTTAACGTC	-796
	P2-F	TGACGTTAAGCTACAAGTACTCCAA	-820
	P2-R	GCTGAGGATTAAAGGTGTGCG	-683
	P3-F	AGCAAGTTTCAATTCCTCAACC	-520
	P3-R	AAAAACACGAAGTGAGGCCG	-382
	P4-F	CTTAAGCGGCCTCACTTCGT	-408
	P4-R	CACCGCACGAGGTACTGTT	-241
	P5-F	CTGACTGCAACAGTACCTCGT	-268
	P5-R	GGCGTTGAGTGGCTGTAGAT	-112
	P6-F	CGGAGTGACCGCATCTACAG	-144
	P6-R	ACTGTGATTGGCAGGAACGC	-1
	P7-F	CTTTGGCGTTCCTGCCAATC	-24
	P7-R	CTTCTGACCTCTGCAGGCAA	100
	P8-F	GTTGCCTGCAGAGGTCAGAA	79
	P8-R	TACCTAATACAAATGGAGGGCTGG	178
