# Supplementary material for: Targeting lysine-specific demethylase 1 inhibits melanoma metastasis via the NF2-Hippo-YAP pathway
Source: Cell Death Dis. 2026 May 16;17(1):626. doi: 10.1038/s41419-026-08872-1 (PMC13346636; doi:10.1038/s41419-026-08872-1)
Supplement: Supplementary file 15 — Table S8. Detailed clinicopathological information for the 59 human melanoma samples. [file 41419_2026_8872_MOESM15_ESM.xlsx]

## Sheet: Table S8
Table S8. Detailed clinicopathological information for the 59 human melanoma samples.
Position	Age	Gender	Organ	Pathological diagnosis	TNM	Stage	Origin	Tumor size (mm)
A1	49	Male	Abdominal cavity	(Abdominal wall) Malignant melanoma	T4aN0M0	IIB	Primary	11*3
A2	49	Male	Abdominal cavity	(Abdominal wall) Malignant melanoma	T4aN0M0	IIB	Primary	11*3
A3	62	Female	Skin	(Vola) Malignant melanoma	T4N0M0	IIB	Primary	-
A4	62	Female	Skin	(Vola) Malignant melanoma	T4N0M0	IIB	Primary	-
A5	61	Male	Skin	(Vola) Malignant melanoma	T4aN0M0	IIB	Primary	-
A6	61	Male	Skin	(Vola) Malignant melanoma	T4aN0M0	IIB	Primary	-
A7	65	Male	Skin	(Perianal) Malignant melanoma	T4aN0M0	IIB	Primary	7*4.5*3.8
A8	65	Male	Skin	(Perianal) Malignant melanoma	T4aN0M0	IIB	Primary	7*4.5*3.8
A9	89	Male	Skin	(Perianal) Malignant melanoma	T4bN0M0	IIC	Primary	2.6*2*1.8
A10	89	Male	Skin	(Perianal) Malignant melanoma	T4bN0M0	IIC	Primary	2.6*2*1.8
A11	48	Female	Eye	Malignant melanoma	T4cN0M0	IIIB	Primary	1.2*0.8
A12	48	Female	Eye	Malignant melanoma	T4cN0M0	IIIB	Primary	1.2*0.8
B1	37	Male	Eye	Malignant melanoma	T3N1M0	IV	Primary	-
B2	37	Male	Eye	Malignant melanoma	T3N1M0	IV	Primary	-
B3	51	Female	Rectum	Malignant melanoma	T4aN3bM0	IIIC	Primary	2.8*3*2.5
B4	51	Female	Rectum	Malignant melanoma	T4aN3bM0	IIIC	Primary	2.8*3*2.5
B5	74	Male	Rectum	Malignant melanoma	T4aN1aM0	IIIC	Primary	2.5*2.0*2.0
B6	74	Male	Rectum	Malignant melanoma	T4aN1aM0	IIIC	Primary	2.5*2.0*2.0
B7	62	Female	Skin	(Right foot) Malignant melanoma	T4N0M0	II	Primary	3.2*2.2*0.8
B8	62	Female	Skin	(Right foot) Malignant melanoma	T4N0M0	II	Primary	3.2*2.2*0.8
B9	80	Male	Skin	(Right foot) Malignant melanoma	T4aN0M0	IIB	Primary	4*4
B10	80	Male	Skin	(Right foot) Malignant melanoma	T4aN0M0	IIB	Primary	4*4
B11	45	Male	Skin	(Right foot) Malignant melanoma	T3bN0M0	IIB	Primary	4*3*4
B12	45	Male	Skin	(Right foot) Malignant melanoma	T3bN0M0	IIB	Primary	4*3*4
C1	42	Male	Skin	(Left foot) Malignant melanoma	T3aN0M0	IIA	Primary	-
C2	42	Male	Skin	(Left foot) Malignant melanoma	T3aN0M0	IIA	Primary	-
C3	51	Male	Skin	(Back) Malignant melanoma	T4aN0M0	IIB	Primary	-
C4	51	Male	Skin	(Back) Malignant melanoma	T4aN0M0	IIB	Primary	-
C5	77	Male	Oral cavity	(Left parotid gland) Malignant melanoma	T4aN0M0	IIB	Primary	5.5*5*4
C6	77	Male	Oral cavity	(Left parotid gland) Malignant melanoma	T4aN0M0	IIB	Primary	5.5*5*4
C7	45	Female	Skin	(Chest wall) Malignant melanoma	T3bN0M0	IIB	Primary	4*3*2
C8	45	Female	Skin	(Chest wall) Malignant melanoma	T3bN0M0	IIB	Primary	4*3*2
C9	38	Female	Skin	(Right back) Malignant melanoma	T4aN0M0	IIB	Primary	2*1.6
C10	38	Female	Skin	(Right back) Malignant melanoma	T4aN0M0	IIB	Primary	2*1.6
C11	54	Female	Esophagus	(Esophagus) Malignant melanoma	-	-	Primary	5*3.5*2
C12	54	Female	Esophagus	(Esophagus)Malignant melanoma	-	-	Primary	5*3.5*3
D1	54	Male	Skin	(Abdominal wall) Malignant melanoma	T4aN0M0	IIB	Primary	4.8*3*2.2
D2	54	Male	Skin	(Abdominal wall) Malignant melanoma	T4aN0M0	IIB	Primary	4.8*3*2.2
D3	75	Male	Cerebellum	Metastatic malignant melanoma	-	-	Primary	4*3*2
D4	75	Male	Cerebellum	Metastatic malignant melanoma	-	-	Metastatic	4*3*2
D5	65	Male	Oral cavity	(Maxilla) Malignant melanoma	T3N0M0	Advanced stage	Metastatic	2.4*1.7*1.5
D6	65	Male	Oral cavity	(Maxilla)Malignant melanoma	T3N0M0	Advanced stage	Primary	2.4*1.7*1.5
D7	62	Male	Scrotum	Malignant melanoma	T4aN0M0	IIB	Primary	-
D8	62	Male	Scrotum	Malignant melanoma	T4aN0M0	IIB	Primary	-
D9	68	Female	Skin	(Anal canal) Malignant melanoma	T4aN0M0	IIB	Primary	3*2.5*1.8
D10	68	Female	Skin	(Anal canal) Malignant melanoma	T4aN0M0	IIB	Primary	3*2.5*1.8
D11	76	Male	Skin	(Anal canal) Malignant melanoma	T4aN0M0	IIB	Primary	5*4*3.5
D12	76	Male	Skin	(Anal canal) Malignant melanoma	T4aN0M0	IIB	Primary	5*4*3.5
E1	71	Male	Skin	(Left hip) Malignant melanoma	T4aN0M0	IIB	Primary	-
E2	71	Male	Skin	(Left hip) Malignant melanoma	T4aN0M0	IIB	Primary	-
E3	42	Female	Skin	(Right thigh) Malignant melanoma	T4N0M0	II	Primary	4*3*1.5
E4	42	Female	Skin	(Right thigh) Malignant melanoma	T4N0M0	II	Primary	4*3*1.5
E5	52	Female	Esophagus	Malignant melanoma	-	-	Primary	-
E6	52	Female	Esophagus	Malignant melanoma	-	-	Primary	-
E7	51	Male	Oral cavity	(Jawbone) Malignant melanoma	T4aN0M0	Moderately advanced stage	Primary	3.5*2.5
E8	51	Male	Oral cavity	(Jawbone) Malignant melanoma	T4aN0M0	Moderately advanced stage	Primary	3.5*2.5
E9	48	Female	Mediastinum	Malignant melanoma	-	-	Primary	-
E10	48	Female	Mediastinum	Malignant melanoma	-	-	Primary	-
E11	78	Female	Rectum	Malignant melanoma	-	-	Primary	1.5*1*0.8
E12	78	Female	Rectum	Malignant melanoma	-	-	Primary	1.5*1*0.8
F1	84	Female	Rectum	Malignant melanoma	-	-	Primary	4.2*3
F2	84	Female	Rectum	Malignant melanoma	-	-	Primary	4.2*3
F3	49	Male	Skin	(Abdominal wall) Malignant melanoma	T4aN0M0	IIB	Primary	11*3
F4	49	Male	Skin	(Abdominal wall) Malignant melanoma	T4aN0M0	IIB	Primary	11*3
F5	70	Female	Oral cavity	Malignant melanoma	T4aN0M0	IIB	Primary	5*4*4
F6	70	Female	Oral cavity	Malignant melanoma	T4aN0M0	IIB	Primary	5*4*4
F7	52	Female	Vulva	Malignant melanoma	T4aN0M0	IIB	Primary	4.5*4.5*4
F8	52	Female	Vulva	Malignant melanoma	T4aN0M0	IIB	Primary	4.5*4.5*4
F9	70	Male	Rectum	Malignant melanoma	-	-	Primary	3*2.2
F10	70	Male	Rectum	Malignant melanoma	-	-	Primary	3*2.2
F11	63	Male	Nasal cavity	Malignant melanoma	T4aN0M0	IIB	Primary	-
F12	63	Male	Nasal cavity	Malignant melanoma	T4aN0M0	IIB	Primary	-
G1	83	Female	Skin	(Thumb of the left foot) Malignant melanoma	T4N0M0	IIB	Primary	3*2.8*1
G2	83	Female	Skin	(Thumb of the left foot) Malignant melanoma	T4N0M0	IIB	Primary	3*2.8*1
G3	74	Female	Skin	(Left lower limb) Malignant melanoma	T4aN3M1a	IV	Primary	2*1.5*1
G4	74	Female	Skin	(Left lower limb) Malignant melanoma	T4aN3M1a	IV	Primary	2*1.5*1
G5	74	Female	Skin	(Back) Malignant melanoma	T4aN0M0	IIB	Primary	6.0*6.0*2.5
G6	74	Female	Skin	(Back) Malignant melanoma	T4aN0M0	IIB	Primary	6.0*6.0*2.5
G7	40	Female	Oral cavity	(Palate) Malignant melanoma	T4bN0M0	IIC	Primary	-
G8	40	Female	Oral cavity	(Palate) Malignant melanoma	T4bN0M0	IIC	Primary	-
G9	50	Male	Esophagus	Malignant melanoma	-	-	Primary	9*3*3
G10	50	Male	Esophagus	Malignant melanoma	-	-	Primary	9*3*3
G11	37	Male	Skin	(Right upper arm) Malignant melanoma	T4aN0M0	IIB	Primary	-
G12	37	Male	Skin	(Right upper arm) Malignant melanoma	T4aN0M0	IIB	Primary	-
H1	47	Female	Nasal cavity	Malignant melanoma	T2N1M0	Highly advanced stage	Primary	4*2.5
H2	47	Female	Nasal cavity	Malignant melanoma	T2N1M0	Highly advanced stage	Primary	4*2.5
H3	35	Female	Skin	(Lumbar) Malignant melanoma	T4aN3M1a	IV	Primary	-
H4	35	Female	Skin	(Lumbar) Malignant melanoma	T4aN3M1a	IV	Primary	-
H5	73	Female	Brain	(Loubus fromatis) Metastatic malignant melanoma	-	-	Metastatic	3*3*2
H6	73	Female	Brain	(Loubus fromatis) Metastatic malignant melanoma	-	-	Metastatic	3*3*2
H7	69	Male	Lymph node	(Groin) Metastatic malignant melanoma	-	-	Metastatic	2.5*2*1.5
H8	69	Male	Lymph node	(Groin) Metastatic malignant melanoma	-	-	Metastatic	2.5*2*1.5
H9	49	Male	Lymph node	Metastatic malignant melanoma	-	-	Metastatic	Diameter 4
H10	49	Male	Lymph node	Metastatic malignant melanoma	-	-	Metastatic	Diameter 4
H11	61	Female	Lymph node	Metastatic malignant melanoma	-	-	Metastatic	4*3*3
H12	61	Female	Lymph node	Metastatic malignant melanoma	-	-	Metastatic	4*3*3
I1	48	Female	Lymph node	Metastatic malignant melanoma	-	-	Metastatic	-
I2	48	Female	Lymph node	Metastatic malignant melanoma	-	-	Metastatic	-
I3	73	Male	Small intestine	Metastatic malignant melanoma	-	-	Metastatic	-
I4	73	Male	Small intestine	Metastatic malignant melanoma	-	-	Metastatic	-
I5	51	Female	Liver	Metastatic malignant melanoma	-	-	Metastatic	-
I6	51	Female	Liver	Metastatic malignant melanoma	-	-	Metastatic	-
I7	49	Male	Lymph node	Metastatic malignant melanoma	-	-	Metastatic	3.4*2.3*1
I8	49	Male	Lymph node	Metastatic malignant melanoma	-	-	Metastatic	3.4*2.3*1
I9	70	Male	Lymph node	Metastatic malignant melanoma	-	-	Metastatic	-
I10	70	Male	Lymph node	Metastatic malignant melanoma	-	-	Metastatic	-
I11	65	Male	Lymph node	Metastatic malignant melanoma	-	-	Metastatic	-
I12	65	Male	Lymph node	Metastatic malignant melanoma	-	-	Metastatic	-
J1	78	Male	Lymph node	Metastatic malignant melanoma	-	-	Metastatic	4*4*3
J2	78	Male	Lymph node	Metastatic malignant melanoma	-	-	Metastatic	4*4*3
J3	45	Male	Lymph node	Metastatic malignant melanoma	-	-	Metastatic	-
J4	45	Male	Lymph node	Metastatic malignant melanoma	-	-	Metastatic	-
J5	50	Female	Skin	Skin tissue	-	-	-	-
J6	50	Female	Skin	Skin tissue	-	-	-	-
J7	35	Male	Skin	Skin tissue	-	-	-	-
J8	35	Male	Skin	Skin tissue	-	-	-	-
J9	40	Male	Skin	Skin tissue	-	-	-	-
J10	40	Male	Skin	Skin tissue	-	-	-	-
