# Supplementary material for: Targeting lysine-specific demethylase 1 inhibits melanoma metastasis via the NF2-Hippo-YAP pathway
Source: Cell Death Dis. 2026 May 16;17(1):626. doi: 10.1038/s41419-026-08872-1 (PMC13346636; doi:10.1038/s41419-026-08872-1)
Supplement: Supplementary file 16 — Table S9. Anti-H3K4me2 ChIP (IgG control) followed by PCR using LATS1 primers. [file 41419_2026_8872_MOESM16_ESM.xlsx]

## Sheet: CHIP-H3K4me2-LATS1
Table S9. Anti-H3K4me2 ChIP (IgG control) followed by PCR using LATS1 primers.
Chromatin immunoprecipitation experiments were conducted using anti-H3K4me2 antibodies, with anti-IgG antibodies serving as the negative control. The protein-chromatin immunoprecipitates were analyzed by PCR using LATS1 primers.
				Repeat one			Repeat two			Repeat three
Sample Name	CHIP	LATS1 Primers	Well Position	CT	Ct Mean	Ct SD	CT	Ct Mean	Ct SD	CT	Ct Mean	Ct SD
ORY-1001 group	H3K4me2	1	1	25.5934	25.3678	0.214317	24.2266	24.2591	0.169806
ORY-1001 group	H3K4me2	1	2	25.3429	25.3678	0.214317	24.1078	24.2591	0.169806
ORY-1001 group	H3K4me2	1	3	25.1669	25.3678	0.214317	24.4428	24.2591	0.169806
ORY-1001 group	H3K4me2	2	1	27.67	27.3081	0.51175	24.4931	24.8699	0.328207
ORY-1001 group	H3K4me2	2	2	26.9463	27.3081	0.51175	25.0929	24.8699	0.328207
ORY-1001 group	H3K4me2	2	3				25.0238	24.8699	0.328207
ORY-1001 group	H3K4me2	3	1	25.4638	25.487	0.0718382	24.5181	24.4204	0.404286
ORY-1001 group	H3K4me2	3	2	25.4297	25.487	0.0718382	24.7668	24.4204	0.404286
ORY-1001 group	H3K4me2	3	3	25.5676	25.487	0.0718382	23.9762	24.4204	0.404286
ORY-1001 group	H3K4me2	4	1	24.7582	24.7017	0.0885869	24.7522	24.4194	0.757332
ORY-1001 group	H3K4me2	4	2	24.5996	24.7017	0.0885869	23.5527	24.4194	0.757332
ORY-1001 group	H3K4me2	4	3	24.7475	24.7017	0.0885869	24.9534	24.4194	0.757332
ORY-1001 group	H3K4me2	5	1	26.6522	26.6805	0.0399404	26.9939	26.9787	0.0215171	27.4596	27.3694	0.127505
ORY-1001 group	H3K4me2	5	2	26.7087	26.6805	0.0399404	26.9634	26.9787	0.0215171	27.2793	27.3694	0.127505
ORY-1001 group	H3K4me2	5	3
ORY-1001 group	H3K4me2	6	1	27.7748	27.6108	0.231882	29.8766	29.6382	0.337227
ORY-1001 group	H3K4me2	6	2	27.4469	27.6108	0.231882	29.3997	29.6382	0.337227
ORY-1001 group	H3K4me2	6	3
ORY-1001 group	H3K4me2	7	1	34.9179	33.8733	1.4772	34.3054	34.9358	0.891504	32.8831	32.5611	0.455391
ORY-1001 group	H3K4me2	7	2	32.8288	33.8733	1.4772	35.5662	34.9358	0.891504	32.2391	32.5611	0.455391
ORY-1001 group	H3K4me2	7	3
ORY-1001 group	H3K4me2	8	1	32.6166	32.4893	0.179989	29.569	29.446	0.173904
ORY-1001 group	H3K4me2	8	2	32.362	32.4893	0.179989	29.3231	29.446	0.173904
ORY-1001 group	H3K4me2	8	3
ORY-1001 group	Igg	1	1	32.351	32.7162	1.80991	36.4375	33.8461	2.32133
ORY-1001 group	Igg	1	2	34.6809	32.7162	1.80991	33.1436	33.8461	2.32133
ORY-1001 group	Igg	1	3	31.1167	32.7162	1.80991	31.9572	33.8461	2.32133
ORY-1001 group	Igg	2	1	Undetermined			33.7804	32.7266	0.951158
ORY-1001 group	Igg	2	2	Undetermined			31.9317	32.7266	0.951158
ORY-1001 group	Igg	2	3				32.4676	32.7266	0.951158
ORY-1001 group	Igg	3	1	34.5226	33.8863	0.551173	28.8779	28.7059	0.197217
ORY-1001 group	Igg	3	2	33.5589	33.8863	0.551173	28.4907	28.7059	0.197217
ORY-1001 group	Igg	3	3	33.5773	33.8863	0.551173	28.7492	28.7059	0.197217
ORY-1001 group	Igg	4	1	35.3066	33.6987	1.42552	Undetermined	33.4547	0.737307
ORY-1001 group	Igg	4	2	32.5895	33.6987	1.42552	32.9333	33.4547	0.737307
ORY-1001 group	Igg	4	3	33.2002	33.6987	1.42552	33.976	33.4547	0.737307
ORY-1001 group	Igg	5	1	33.8448	33.8448		Undetermined	33.5111		Undetermined	35.0708
ORY-1001 group	Igg	5	2	Undetermined	33.8448		33.5111	33.5111		35.0708	35.0708
ORY-1001 group	Igg	5	3
ORY-1001 group	Igg	6	1	34.8055	34.8527	0.0667228	34.9275	34.979	0.0728271
ORY-1001 group	Igg	6	2	34.8998	34.8527	0.0667228	35.0305	34.979	0.0728271
ORY-1001 group	Igg	6	3
ORY-1001 group	Igg	7	1	35.9376	35.3081	0.890233	38.4371	35.9181	3.56243	33.6936	34.5653	1.23282
ORY-1001 group	Igg	7	2	34.6786	35.3081	0.890233	33.3991	35.9181	3.56243	35.437	34.5653	1.23282
ORY-1001 group	Igg	7	3
ORY-1001 group	Igg	8	1	35.868	35.5853	0.39983	32.7407	32.9583	0.307603
ORY-1001 group	Igg	8	2	35.3026	35.5853	0.39983	33.1758	32.9583	0.307603
ORY-1001 group	Igg	8	3
ORY-1001 group	Input	1	1	27.138	26.9895	0.225947	25.3755	25.2281	0.127738
ORY-1001 group	Input	1	2	27.1009	26.9895	0.225947	25.1497	25.2281	0.127738
ORY-1001 group	Input	1	3	26.7294	26.9895	0.225947	25.1591	25.2281	0.127738
ORY-1001 group	Input	2	1	27.6325	27.5548	0.109818	25.7527	25.7021	0.150563
ORY-1001 group	Input	2	2	27.4771	27.5548	0.109818	25.8208	25.7021	0.150563
ORY-1001 group	Input	2	3				25.5327	25.7021	0.150563
ORY-1001 group	Input	3	1	26.9758	26.9439	0.0298868	25.0481	25.3361	0.253494
ORY-1001 group	Input	3	2	26.9392	26.9439	0.0298868	25.4343	25.3361	0.253494
ORY-1001 group	Input	3	3	26.9166	26.9439	0.0298868	25.5257	25.3361	0.253494
ORY-1001 group	Input	4	1	25.5178	25.9003	0.404082	25.3187	25.5035	0.180352
ORY-1001 group	Input	4	2	25.8601	25.9003	0.404082	25.5126	25.5035	0.180352
ORY-1001 group	Input	4	3	26.323	25.9003	0.404082	25.6791	25.5035	0.180352
ORY-1001 group	Input	5	1	27.3564	27.3326	0.0335947	27.2838	27.2476	0.0511413	28.2683	28.231	0.0528164
ORY-1001 group	Input	5	2	27.3089	27.3326	0.0335947	27.2114	27.2476	0.0511413	28.1936	28.231	0.0528164
ORY-1001 group	Input	5	3
ORY-1001 group	Input	6	1	28.9805	28.9303	0.0710562	30.7227	30.8228	0.141557
ORY-1001 group	Input	6	2	28.88	28.9303	0.0710562	30.9229	30.8228	0.141557
ORY-1001 group	Input	6	3
ORY-1001 group	Input	7	1	33.2697	33.0634	0.291659	33.023	32.937	0.12158	32.8694	32.3617	0.718022
ORY-1001 group	Input	7	2	32.8572	33.0634	0.291659	32.851	32.937	0.12158	31.8539	32.3617	0.718022
ORY-1001 group	Input	7	3
ORY-1001 group	Input	8	1	31.0738	30.8366	0.335444	27.5768	27.6644	0.123819
ORY-1001 group	Input	8	2	30.5994	30.8366	0.335444	27.7519	27.6644	0.123819
ORY-1001 group	Input	8	3
Control group	H3K4me2	1	1	25.1938	25.181	0.176683	24.7232	24.5703	0.191268
Control group	H3K4me2	1	2	24.9983	25.181	0.176683	24.6319	24.5703	0.191268
Control group	H3K4me2	1	3	25.351	25.181	0.176683	24.3559	24.5703	0.191268
Control group	H3K4me2	2	1	28.1917	27.9095	0.399019	24.988	25.0271	0.0900884
Control group	H3K4me2	2	2	27.6274	27.9095	0.399019	24.9632	25.0271	0.0900884
Control group	H3K4me2	2	3				25.1302	25.0271	0.0900884
Control group	H3K4me2	3	1	25.4049	25.4761	0.153853	24.72	24.0564	0.580525
Control group	H3K4me2	3	2	25.3707	25.4761	0.153853	23.6426	24.0564	0.580525
Control group	H3K4me2	3	3	25.6526	25.4761	0.153853	23.8066	24.0564	0.580525
Control group	H3K4me2	4	1	25.0089	25.0914	0.180608	25.1355	25.2229	0.0888704
Control group	H3K4me2	4	2	24.9668	25.0914	0.180608	25.2199	25.2229	0.0888704
Control group	H3K4me2	4	3	25.2986	25.0914	0.180608	25.3132	25.2229	0.0888704
Control group	H3K4me2	5	1	27.692	27.5162	0.24866	27.9578	27.8419	0.163882	26.5866	27.5172	1.31613
Control group	H3K4me2	5	2	27.3404	27.5162	0.24866	27.7261	27.8419	0.163882	28.4479	27.5172	1.31613
Control group	H3K4me2	5	3
Control group	H3K4me2	6	1	29.1208	29.2308	0.155576	31.5537	31.5333	0.0288001
Control group	H3K4me2	6	2	29.3409	29.2308	0.155576	31.513	31.5333	0.0288001
Control group	H3K4me2	6	3
Control group	H3K4me2	7	1	35.3957	35.3971	0.0018666	36.7926	36.8613	0.0971279	34.8339	34.8575	0.0334558
Control group	H3K4me2	7	2	35.3984	35.3971	0.0018666	36.93	36.8613	0.0971279	34.8812	34.8575	0.0334558
Control group	H3K4me2	7	3
Control group	H3K4me2	8	1	32.7285	32.5635	0.233422	30.7605	30.376	0.543843
Control group	H3K4me2	8	2	32.3984	32.5635	0.233422	29.9914	30.376	0.543843
Control group	H3K4me2	8	3
Control group	Igg	1	1	32.1379	32.218	0.396662	32.3746	32.0803	0.676036
Control group	Igg	1	2	31.8674	32.218	0.396662	32.5592	32.0803	0.676036
Control group	Igg	1	3	32.6486	32.218	0.396662	31.307	32.0803	0.676036
Control group	Igg	2	1	Undetermined			33.3823	33.3698	0.559438
Control group	Igg	2	2	Undetermined			33.9229	33.3698	0.559438
Control group	Igg	2	3				32.8042	33.3698	0.559438
Control group	Igg	3	1	34.84	34.84		26.3753	26.6474	0.276139
Control group	Igg	3	2	Undetermined	34.84		26.9274	26.6474	0.276139
Control group	Igg	3	3	Undetermined	34.84		26.6397	26.6474	0.276139
Control group	Igg	4	1	34.7519	35.223	3.04205	Undetermined
Control group	Igg	4	2	32.444	35.223	3.04205	Undetermined
Control group	Igg	4	3	38.4732	35.223	3.04205	Undetermined
Control group	Igg	5	1	Undetermined			33.7554	33.7554		33.5359	33.5359
Control group	Igg	5	2	Undetermined			Undetermined	33.7554		Undetermined	33.5359
Control group	Igg	5	3
Control group	Igg	6	1	35.6814	34.4236	1.77883	35.1468	35.3643	0.307582
Control group	Igg	6	2	33.1658	34.4236	1.77883	35.5818	35.3643	0.307582
Control group	Igg	6	3
Control group	Igg	7	1	Undetermined	36.7787		33.036	35.5342	3.53302	33.5669	34.5285	1.35982
Control group	Igg	7	2	36.7787	36.7787		38.0324	35.5342	3.53302	35.49	34.5285	1.35982
Control group	Igg	7	3
Control group	Igg	8	1	37.5378	37.7945	0.363019	32.549	33.0459	0.70264
Control group	Igg	8	2	38.0512	37.7945	0.363019	33.5427	33.0459	0.70264
Control group	Igg	8	3
Control group	Input	1	1	26.7454	26.549	0.192759	25.5331	25.5475	0.100211
Control group	Input	1	2	26.5416	26.549	0.192759	25.6542	25.5475	0.100211
Control group	Input	1	3	26.3601	26.549	0.192759	25.4553	25.5475	0.100211
Control group	Input	2	1	28.069	28.0791	0.0142072	25.8482	25.8935	0.252771
Control group	Input	2	2	28.0891	28.0791	0.0142072	26.1658	25.8935	0.252771
Control group	Input	2	3				25.6664	25.8935	0.252771
Control group	Input	3	1	26.493	26.534	0.0749458	24.48	25.0655	0.569307
Control group	Input	3	2	26.6205	26.534	0.0749458	25.0994	25.0655	0.569307
Control group	Input	3	3	26.4884	26.534	0.0749458	25.6171	25.0655	0.569307
Control group	Input	4	1	26.2897	25.9084	0.331339	25.7937	25.8679	0.105262
Control group	Input	4	2	25.6909	25.9084	0.331339	25.8215	25.8679	0.105262
Control group	Input	4	3	25.7445	25.9084	0.331339	25.9884	25.8679	0.105262
Control group	Input	5	1	27.5965	27.795	0.280635	28.0951	27.6582	0.617901	27.6548	27.4086	0.348214
Control group	Input	5	2	27.9934	27.795	0.280635	27.2213	27.6582	0.617901	27.1624	27.4086	0.348214
Control group	Input	5	3
Control group	Input	6	1	29.1753	29.0688	0.150554	30.7416	30.6969	0.0631623
Control group	Input	6	2	28.9624	29.0688	0.150554	30.6522	30.6969	0.0631623
Control group	Input	6	3
Control group	Input	7	1	32.4978	32.1834	0.444565	34.3054	34.9358	0.891504	32.713	33.0037	0.411105
Control group	Input	7	2	31.8691	32.1834	0.444565	35.5662	34.9358	0.891504	33.2944	33.0037	0.411105
Control group	Input	7	3
Control group	Input	8	1	30.8194	30.71	0.154662	27.8464	27.7726	0.10431
Control group	Input	8	2	30.6007	30.71	0.154662	27.6988	27.7726	0.10431
Control group	Input	8	3
