# Supplementary material for: Targeting lysine-specific demethylase 1 inhibits melanoma metastasis via the NF2-Hippo-YAP pathway
Source: Cell Death Dis. 2026 May 16;17(1):626. doi: 10.1038/s41419-026-08872-1 (PMC13346636; doi:10.1038/s41419-026-08872-1)
Supplement: Supplementary file 17 — Table S10. Anti-H3K4me2 ChIP (IgG control) followed by PCR using LATS2 primers. [file 41419_2026_8872_MOESM17_ESM.xlsx]

## Sheet: CHIP-H3K4me2-LATS2
Table S10. Anti-H3K4me2 ChIP (IgG control) followed by PCR using LATS2 primers.
Chromatin immunoprecipitation experiments were conducted using anti-H3K4me2 antibodies, with anti-IgG antibodies serving as the negative control. The protein-chromatin immunoprecipitates were analyzed by PCR using LATS2 primers.
				Repeat one			Repeat two
Sample Name	CHIP	LATS2 Primers	Well Position	CT	Ct Mean	Ct SD	CT	Ct Mean	Ct SD
ORY-1001 group	H3K4me2	1	1	32.5227	34.1511	1.61395	31.7716	26.8303	9.83392
ORY-1001 group	H3K4me2	1	2	35.7502	34.1511	1.61395	33.2137	26.8303	9.83392
ORY-1001 group	H3K4me2	1	3	34.1803	34.1511	1.61395	15.5057	26.8303	9.83392
ORY-1001 group	H3K4me2	2	1	24.5676	25.0983	1.19013	24.1808	23.8632	0.336639
ORY-1001 group	H3K4me2	2	2	26.4614	25.0983	1.19013	23.8986	23.8632	0.336639
ORY-1001 group	H3K4me2	2	3	24.2657	25.0983	1.19013	23.5103	23.8632	0.336639
ORY-1001 group	H3K4me2	3	1	24.2378	24.3152	0.15969	25.2439	25.0147	0.212034
ORY-1001 group	H3K4me2	3	2	24.4989	24.3152	0.15969	24.9747	25.0147	0.212034
ORY-1001 group	H3K4me2	3	3	24.209	24.3152	0.15969	24.8255	25.0147	0.212034
ORY-1001 group	H3K4me2	4	1	24.5039	24.1944	0.332111	25.0803	24.861	0.191348
ORY-1001 group	H3K4me2	4	2	24.2358	24.1944	0.332111	24.7743	24.861	0.191348
ORY-1001 group	H3K4me2	4	3	23.8436	24.1944	0.332111	24.7283	24.861	0.191348
ORY-1001 group	H3K4me2	5	1	25.3732	25.0691	0.411878	25.9929	25.863	0.220104
ORY-1001 group	H3K4me2	5	2	25.2336	25.0691	0.411878	25.9872	25.863	0.220104
ORY-1001 group	H3K4me2	5	3	24.6004	25.0691	0.411878	25.6089	25.863	0.220104
ORY-1001 group	H3K4me2	6	1	29.091	28.885	0.432931	29.7301	29.2854	0.438974
ORY-1001 group	H3K4me2	6	2	29.1765	28.885	0.432931	29.2736	29.2854	0.438974
ORY-1001 group	H3K4me2	6	3	28.3876	28.885	0.432931	28.8524	29.2854	0.438974
ORY-1001 group	Igg	1	1	37.1693	37.3785	0.295956	37.3581	36.0547	1.28098
ORY-1001 group	Igg	1	2	37.5878	37.3785	0.295956	36.0088	36.0547	1.28098
ORY-1001 group	Igg	1	3	Undetermined	37.3785	0.295956	34.7973	36.0547	1.28098
ORY-1001 group	Igg	2	1	29.6512	29.8679	0.326678	29.0844	29.0051	0.344341
ORY-1001 group	Igg	2	2	30.2437	29.8679	0.326678	29.3028	29.0051	0.344341
ORY-1001 group	Igg	2	3	29.7089	29.8679	0.326678	28.6279	29.0051	0.344341
ORY-1001 group	Igg	3	1	28.8326	29.2698	0.527885	29.846	29.7229	0.155609
ORY-1001 group	Igg	3	2	29.1205	29.2698	0.527885	29.7748	29.7229	0.155609
ORY-1001 group	Igg	3	3	29.8562	29.2698	0.527885	29.548	29.7229	0.155609
ORY-1001 group	Igg	4	1	29.2295	29.5399	0.300518	30.9744	30.9168	0.154988
ORY-1001 group	Igg	4	2	29.5608	29.5399	0.300518	31.0347	30.9168	0.154988
ORY-1001 group	Igg	4	3	29.8295	29.5399	0.300518	30.7412	30.9168	0.154988
ORY-1001 group	Igg	5	1	29.4635	29.5556	0.455291	30.6597	30.4609	0.218104
ORY-1001 group	Igg	5	2	30.05	29.5556	0.455291	30.4953	30.4609	0.218104
ORY-1001 group	Igg	5	3	29.1535	29.5556	0.455291	30.2276	30.4609	0.218104
ORY-1001 group	Igg	6	1	32.9674	31.7903	1.14613	33.1524	32.904	0.325609
ORY-1001 group	Igg	6	2	31.7256	31.7903	1.14613	33.0242	32.904	0.325609
ORY-1001 group	Igg	6	3	30.6779	31.7903	1.14613	32.5353	32.904	0.325609
ORY-1001 group	Input	1	1	33.2605	35.8871	2.29686	34.445	34.1839	0.369352
ORY-1001 group	Input	1	2	36.8819	35.8871	2.29686	33.9227	34.1839	0.369352
ORY-1001 group	Input	1	3	37.5188	35.8871	2.29686	Undetermined	34.1839	0.369352
ORY-1001 group	Input	2	1	27.8143	27.7417	0.315821	26.8494	26.5997	0.435165
ORY-1001 group	Input	2	2	27.3959	27.7417	0.315821	26.8525	26.5997	0.435165
ORY-1001 group	Input	2	3	28.0149	27.7417	0.315821	26.0972	26.5997	0.435165
ORY-1001 group	Input	3	1	27.3	27.1495	0.326426	28.2749	28.0855	0.335694
ORY-1001 group	Input	3	2	27.3735	27.1495	0.326426	28.2837	28.0855	0.335694
ORY-1001 group	Input	3	3	26.7749	27.1495	0.326426	27.6979	28.0855	0.335694
ORY-1001 group	Input	4	1	27.2674	27.3535	0.472971	28.7738	28.2135	0.486833
ORY-1001 group	Input	4	2	26.9295	27.3535	0.472971	27.8936	28.2135	0.486833
ORY-1001 group	Input	4	3	27.8636	27.3535	0.472971	27.9732	28.2135	0.486833
ORY-1001 group	Input	5	1	28.2052	28.2215	0.291867	28.9577	28.7491	0.180743
ORY-1001 group	Input	5	2	28.5212	28.2215	0.291867	28.6492	28.7491	0.180743
ORY-1001 group	Input	5	3	27.9382	28.2215	0.291867	28.6404	28.7491	0.180743
ORY-1001 group	Input	6	1	30.6049	29.9874	0.536102	30.9543	30.6794	0.337277
ORY-1001 group	Input	6	2	29.6415	29.9874	0.536102	30.7809	30.6794	0.337277
ORY-1001 group	Input	6	3	29.7157	29.9874	0.536102	30.3031	30.6794	0.337277
Control group	H3K4me2	1	1	Undetermined	32.6578	0.285797	33.8942	33.1594	0.645674
Control group	H3K4me2	1	2	32.8599	32.6578	0.285797	32.6828	33.1594	0.645674
Control group	H3K4me2	1	3	32.4557	32.6578	0.285797	32.9013	33.1594	0.645674
Control group	H3K4me2	2	1	26.0566	27.887	2.92718	25.2207	24.9665	0.250775
Control group	H3K4me2	2	2	26.3414	27.887	2.92718	24.7193	24.9665	0.250775
Control group	H3K4me2	2	3	31.263	27.887	2.92718	24.9596	24.9665	0.250775
Control group	H3K4me2	3	1	25.9763	26.5032	1.05512	25.8278	25.8954	0.376732
Control group	H3K4me2	3	2	25.8154	26.5032	1.05512	25.557	25.8954	0.376732
Control group	H3K4me2	3	3	27.718	26.5032	1.05512	26.3013	25.8954	0.376732
Control group	H3K4me2	4	1	25.0634	25.1601	0.0850004	25.6422	25.8866	0.611886
Control group	H3K4me2	4	2	25.1943	25.1601	0.0850004	25.4347	25.8866	0.611886
Control group	H3K4me2	4	3	25.2227	25.1601	0.0850004	26.5829	25.8866	0.611886
Control group	H3K4me2	5	1	26.0973	25.9899	0.174643	26.4934	26.5138	0.256123
Control group	H3K4me2	5	2	25.7884	25.9899	0.174643	26.2684	26.5138	0.256123
Control group	H3K4me2	5	3	26.0841	25.9899	0.174643	26.7795	26.5138	0.256123
Control group	H3K4me2	6	1	29.9085	29.7626	0.145008	29.7966	29.7501	0.293662
Control group	H3K4me2	6	2	29.6185	29.7626	0.145008	29.4359	29.7501	0.293662
Control group	H3K4me2	6	3	29.7609	29.7626	0.145008	30.0177	29.7501	0.293662
Control group	Igg	1	1	35.4139	36.2271	0.723801	38.656	36.0574	2.45191
Control group	Igg	1	2	36.8008	36.2271	0.723801	35.7315	36.0574	2.45191
Control group	Igg	1	3	36.4666	36.2271	0.723801	33.7848	36.0574	2.45191
Control group	Igg	2	1	31.4932	31.6775	0.280047	29.3939	29.1329	0.262917
Control group	Igg	2	2	31.5396	31.6775	0.280047	29.1368	29.1329	0.262917
Control group	Igg	2	3	31.9998	31.6775	0.280047	28.8681	29.1329	0.262917
Control group	Igg	3	1	29.7284	30.0954	0.431785	29.6672	29.4863	0.172208
Control group	Igg	3	2	29.9867	30.0954	0.431785	29.4673	29.4863	0.172208
Control group	Igg	3	3	30.5711	30.0954	0.431785	29.3244	29.4863	0.172208
Control group	Igg	4	1	29.2181	29.5732	0.327298	30.6805	30.448	0.203172
Control group	Igg	4	2	29.8627	29.5732	0.327298	30.3587	30.448	0.203172
Control group	Igg	4	3	29.6389	29.5732	0.327298	30.3048	30.448	0.203172
Control group	Igg	5	1	30.4932	29.9034	0.538292	30.9746	30.9237	0.0442791
Control group	Igg	5	2	29.4386	29.9034	0.538292	30.8946	30.9237	0.0442791
Control group	Igg	5	3	29.7784	29.9034	0.538292	30.9018	30.9237	0.0442791
Control group	Igg	6	1	32.1657	32.0248	0.126685	33.4994	32.9993	0.447483
Control group	Igg	6	2	31.9204	32.0248	0.126685	32.8621	32.9993	0.447483
Control group	Igg	6	3	31.9882	32.0248	0.126685	32.6365	32.9993	0.447483
Control group	Input	1	1	33.8567	21.0634	18.0924	33.6055	34.08	0.481468
Control group	Input	1	2	Undetermined	21.0634	18.0924	34.5681	34.08	0.481468
Control group	Input	1	3	8.2702	21.0634	18.0924	34.0663	34.08	0.481468
Control group	Input	2	1	29.5561	29.8449	0.4866	27.5589	27.2351	0.314256
Control group	Input	2	2	30.4067	29.8449	0.4866	27.215	27.2351	0.314256
Control group	Input	2	3	29.572	29.8449	0.4866	26.9314	27.2351	0.314256
Control group	Input	3	1	29.5713	28.684	1.03542	28.835	28.2445	0.523682
Control group	Input	3	2	27.5463	28.684	1.03542	27.8364	28.2445	0.523682
Control group	Input	3	3	28.9343	28.684	1.03542	28.0622	28.2445	0.523682
Control group	Input	4	1	28.1393	28.0767	0.0766764	28.6768	28.5151	0.143318
Control group	Input	4	2	28.0997	28.0767	0.0766764	28.4647	28.5151	0.143318
Control group	Input	4	3	27.9912	28.0767	0.0766764	28.4037	28.5151	0.143318
Control group	Input	5	1	28.4636	28.1106	0.310584	29.5564	29.0238	0.471159
Control group	Input	5	2	27.989	28.1106	0.310584	28.6612	29.0238	0.471159
Control group	Input	5	3	27.8793	28.1106	0.310584	28.8539	29.0238	0.471159
Control group	Input	6	1	30.8912	30.4546	0.785067	31.2049	30.855	0.408411
Control group	Input	6	2	30.9243	30.4546	0.785067	30.9538	30.855	0.408411
Control group	Input	6	3	29.5483	30.4546	0.785067	30.4062	30.855	0.408411
