# Supplementary material for: Targeting lysine-specific demethylase 1 inhibits melanoma metastasis via the NF2-Hippo-YAP pathway
Source: Cell Death Dis. 2026 May 16;17(1):626. doi: 10.1038/s41419-026-08872-1 (PMC13346636; doi:10.1038/s41419-026-08872-1)
Supplement: Supplementary file 18 — Table S11. Anti-H3K4me2 ChIP (IgG control) followed by PCR using NF2 primers. [file 41419_2026_8872_MOESM18_ESM.xlsx]

## Sheet: CHIP-H3K4me2-NF2
Table S11. Anti-H3K4me2 ChIP (IgG control) followed by PCR using NF2 primers.
Chromatin immunoprecipitation experiments were conducted using anti-H3K4me2 antibodies, with anti-IgG antibodies serving as the negative control. The protein-chromatin immunoprecipitates were analyzed by PCR using NF2 primers.
				Repeat one			Repeat two
Sample Name	CHIP	NF2-Primers	Well Position	CT	Ct Mean	Ct SD	CT	Ct Mean	Ct SD
ORY-1001 group	H3K4me2	1	1	24.9281	24.9157	0.2439	23.8069	23.6347	0.243559
ORY-1001 group	H3K4me2	1	2	24.6659	24.9157	0.2439	23.4625	23.6347	0.243559
ORY-1001 group	H3K4me2	1	3	25.1532	24.9157	0.2439
ORY-1001 group	H3K4me2	2	1	24.6483	24.7018	0.0820837	24.9142	24.5796	0.473148
ORY-1001 group	H3K4me2	2	2	24.7963	24.7018	0.0820837	24.245	24.5796	0.473148
ORY-1001 group	H3K4me2	2	3	24.6608	24.7018	0.0820837
ORY-1001 group	H3K4me2	3	1	24.5062	24.8451	0.536366	25.2314	25.0711	0.226607
ORY-1001 group	H3K4me2	3	2	24.5656	24.8451	0.536366	24.9109	25.0711	0.226607
ORY-1001 group	H3K4me2	3	3	25.4635	24.8451	0.536366
ORY-1001 group	H3K4me2	4	1	26.1729	26.2658	0.133284	25.891	25.9262	0.049794
ORY-1001 group	H3K4me2	4	2	26.2059	26.2658	0.133284	25.9614	25.9262	0.049794
ORY-1001 group	H3K4me2	4	3	26.4185	26.2658	0.133284
ORY-1001 group	H3K4me2	5	1	32.0328	31.3687	0.587966	30.8779	30.8926	0.0222566
ORY-1001 group	H3K4me2	5	2	31.1589	31.3687	0.587966	30.8817	30.8926	0.0222566
ORY-1001 group	H3K4me2	5	3	30.9144	31.3687	0.587966	30.9182	30.8926	0.0222566
ORY-1001 group	H3K4me2	6	1	34.0183	34.4103	0.67208	29.2343	29.2758	0.114877
ORY-1001 group	H3K4me2	6	2	30.0399	29.9494	0.274589	29.4056	29.2758	0.114877
ORY-1001 group	H3K4me2	6	3	29.641	29.9494	0.274589	29.1874	29.2758	0.114877
ORY-1001 group	H3K4me2	7	1	35.962	34.2915	1.65955	29.8704	30.0983	0.425548
ORY-1001 group	H3K4me2	7	2	32.6431	34.2915	1.65955	30.5893	30.0983	0.425548
ORY-1001 group	H3K4me2	7	3	34.2693	34.2915	1.65955	29.8354	30.0983	0.425548
ORY-1001 group	H3K4me2	8	1	26.0789	26.1362	0.148291	25.3755	25.3375	0.182926
ORY-1001 group	H3K4me2	8	2	26.025	26.1362	0.148291	25.1386	25.3375	0.182926
ORY-1001 group	H3K4me2	8	3	26.3045	26.1362	0.148291	25.4984	25.3375	0.182926
ORY-1001 group	Igg	1	1	30.9199	31.3104	0.582383	31.4311	31.4224	0.0122597
ORY-1001 group	Igg	1	2	31.0316	31.3104	0.582383	31.4138	31.4224	0.0122597
ORY-1001 group	Igg	1	3	31.9798	31.3104	0.582383
ORY-1001 group	Igg	2	1	33.5656	32.7742	0.685564	32.1085	32.2091	0.142334
ORY-1001 group	Igg	2	2	32.3619	32.7742	0.685564	32.3098	32.2091	0.142334
ORY-1001 group	Igg	2	3	32.3952	32.7742	0.685564
ORY-1001 group	Igg	3	1	32.5428	32.3137	0.91467	34.3848	34.2316	0.216695
ORY-1001 group	Igg	3	2	33.092	32.3137	0.91467	34.0783	34.2316	0.216695
ORY-1001 group	Igg	3	3	31.3063	32.3137	0.91467
ORY-1001 group	Igg	4	1	33.3307	33.3307		32.511	34.6949	3.08848
ORY-1001 group	Igg	4	2	Undetermined	33.3307		36.8788	34.6949	3.08848
ORY-1001 group	Igg	4	3	Undetermined	33.3307
ORY-1001 group	Igg	5	1	Undetermined			Undetermined
ORY-1001 group	Igg	5	2	Undetermined			Undetermined
ORY-1001 group	Igg	5	3	Undetermined			Undetermined
ORY-1001 group	Igg	6	1	30.1673	29.9494	0.274589	32.5192	32.9327	0.761497
ORY-1001 group	Igg	6	2	35.1863	34.4103	0.67208	32.4674	32.9327	0.761497
ORY-1001 group	Igg	6	3	34.0262	34.4103	0.67208	33.8115	32.9327	0.761497
ORY-1001 group	Igg	7	1	Undetermined	39.611		34.1948	34.0267	0.486854
ORY-1001 group	Igg	7	2	Undetermined	39.611		33.4781	34.0267	0.486854
ORY-1001 group	Igg	7	3	39.611	39.611		34.4073	34.0267	0.486854
ORY-1001 group	Igg	8	1	30.5225	30.5459	0.220812	30.3623	29.9882	0.324051
ORY-1001 group	Igg	8	2	30.3377	30.5459	0.220812	29.7977	29.9882	0.324051
ORY-1001 group	Igg	8	3	23.3855	23.344	0.153415	29.8044	29.9882	0.324051
ORY-1001 group	Input	1	1	25.6116	25.5199	0.0831704	24.8101	24.7903	0.0279477
ORY-1001 group	Input	1	2	25.4494	25.5199	0.0831704	24.7706	24.7903	0.0279477
ORY-1001 group	Input	1	3	25.4988	25.5199	0.0831704
ORY-1001 group	Input	2	1	26.4872	26.4893	0.227319	25.8411	25.8835	0.0600279
ORY-1001 group	Input	2	2	26.263	26.4893	0.227319	25.926	25.8835	0.0600279
ORY-1001 group	Input	2	3	26.7176	26.4893	0.227319
ORY-1001 group	Input	3	1	26.0862	26.2502	0.180544	26.7411	26.7394	0.00234269
ORY-1001 group	Input	3	2	26.2207	26.2502	0.180544	26.7378	26.7394	0.00234269
ORY-1001 group	Input	3	3	26.4437	26.2502	0.180544
ORY-1001 group	Input	4	1	27.8922	27.7411	0.282858	27.0621	27.1767	0.162069
ORY-1001 group	Input	4	2	27.4148	27.7411	0.282858	27.2913	27.1767	0.162069
ORY-1001 group	Input	4	3	27.9163	27.7411	0.282858
ORY-1001 group	Input	5	1	31.4194	30.9084	0.442969	31.5668	31.6467	0.379325
ORY-1001 group	Input	5	2	30.6328	30.9084	0.442969	31.3137	31.6467	0.379325
ORY-1001 group	Input	5	3	30.6732	30.9084	0.442969	32.0596	31.6467	0.379325
ORY-1001 group	Input	6	1	28.3286	28.5315	0.514956	28.9823	29.0978	0.375567
ORY-1001 group	Input	6	2	28.149	28.5315	0.514956	28.7936	29.0978	0.375567
ORY-1001 group	Input	6	3	29.117	28.5315	0.514956	29.5176	29.0978	0.375567
ORY-1001 group	Input	7	1	31.0469	31.2806	0.21781	29.7379	29.4304	0.269215
ORY-1001 group	Input	7	2	31.3169	31.2806	0.21781	29.316	29.4304	0.269215
ORY-1001 group	Input	7	3	31.478	31.2806	0.21781	29.2372	29.4304	0.269215
ORY-1001 group	Input	8	1	24.9436	24.8618	0.0749438	24.64	24.7556	0.10588
ORY-1001 group	Input	8	2	24.7965	24.8618	0.0749438	24.779	24.7556	0.10588
ORY-1001 group	Input	8	3	24.8452	24.8618	0.0749438	24.8479	24.7556	0.10588
Control group	H3K4me2	1	1	25.1568	24.9795	0.183962	24.2239	24.053	0.241652
Control group	H3K4me2	1	2	24.992	24.9795	0.183962	23.8822	24.053	0.241652
Control group	H3K4me2	1	3	24.7895	24.9795	0.183962
Control group	H3K4me2	2	1	25.0096	25.1273	0.173277	24.9113	24.9129	0.00222535
Control group	H3K4me2	2	2	25.3263	25.1273	0.173277	24.9144	24.9129	0.00222535
Control group	H3K4me2	2	3	25.0461	25.1273	0.173277
Control group	H3K4me2	3	1	24.4766	24.5668	0.0796242	25.225	25.0313	0.27396
Control group	H3K4me2	3	2	24.5965	24.5668	0.0796242	24.8376	25.0313	0.27396
Control group	H3K4me2	3	3	24.6273	24.5668	0.0796242
Control group	H3K4me2	4	1	25.8235	25.8753	0.0866379	25.1841	25.443	0.36611
Control group	H3K4me2	4	2	25.8272	25.8753	0.0866379	25.7019	25.443	0.36611
Control group	H3K4me2	4	3	25.9753	25.8753	0.0866379
Control group	H3K4me2	5	1	30.4526	30.0135	0.385298	30.9672	30.4657	0.441215
Control group	H3K4me2	5	2	29.732	30.0135	0.385298	30.2923	30.4657	0.441215
Control group	H3K4me2	5	3	29.8558	30.0135	0.385298	30.1375	30.4657	0.441215
Control group	H3K4me2	6	1	29.024	28.9501	0.0959385	28.991	29.1321	0.296753
Control group	H3K4me2	6	2	28.8416	28.9501	0.0959385	29.4731	29.1321	0.296753
Control group	H3K4me2	6	3	28.9846	28.9501	0.0959385	28.9323	29.1321	0.296753
Control group	H3K4me2	7	1	31.6797	32.283	0.527549	31.4085	30.8527	0.496878
Control group	H3K4me2	7	2	32.6578	32.283	0.527549	30.4515	30.8527	0.496878
Control group	H3K4me2	7	3	32.5114	32.283	0.527549	30.6981	30.8527	0.496878
Control group	H3K4me2	8	1	26.1158	26.0909	0.12021	24.9213	25.021	0.100055
Control group	H3K4me2	8	2	25.9601	26.0909	0.12021	25.1214	25.021	0.100055
Control group	H3K4me2	8	3	26.1966	26.0909	0.12021	25.0205	25.021	0.100055
Control group	Igg	1	1	30.0048	30.1171	0.360234	31.0952	31.3257	0.325956
Control group	Igg	1	2	30.5201	30.1171	0.360234	31.5562	31.3257	0.325956
Control group	Igg	1	3	29.8264	30.1171	0.360234
Control group	Igg	2	1	31.0324	31.361	0.530575	32.8972	32.4557	0.624391
Control group	Igg	2	2	31.9731	31.361	0.530575	32.0142	32.4557	0.624391
Control group	Igg	2	3	31.0775	31.361	0.530575
Control group	Igg	3	1	33.3119	32.5099	0.735432	32.8972	32.4557	0.624391
Control group	Igg	3	2	31.8671	32.5099	0.735432	32.0142	32.4557	0.624391
Control group	Igg	3	3	32.3507	32.5099	0.735432
Control group	Igg	4	1	33.171	33.4786	0.611334	33.6951	32.8129	1.24761
Control group	Igg	4	2	33.0822	33.4786	0.611334	31.9307	32.8129	1.24761
Control group	Igg	4	3	34.1827	33.4786	0.611334
Control group	Igg	5	1	Undetermined			37.038	37.0971	0.0835141
Control group	Igg	5	2	Undetermined			37.1562	37.0971	0.0835141
Control group	Igg	5	3	Undetermined			Undetermined	37.0971	0.0835141
Control group	Igg	6	1	32.9131	33.0594	0.738974	33.807	33.0427	0.721651
Control group	Igg	6	2	33.8606	33.0594	0.738974	32.3731	33.0427	0.721651
Control group	Igg	6	3	32.4046	33.0594	0.738974	32.948	33.0427	0.721651
Control group	Igg	7	1	38.0191	37.7727	0.34852	33.1789	33.4655	0.455407
Control group	Igg	7	2	Undetermined	37.7727	0.34852	33.9906	33.4655	0.455407
Control group	Igg	7	3	37.5263	37.7727	0.34852	33.227	33.4655	0.455407
Control group	Igg	8	1	31.6685	31.3664	0.326361	29.2415	28.6958	1.40232
Control group	Igg	8	2	31.4103	31.3664	0.326361	27.1027	28.6958	1.40232
Control group	Igg	8	3	22.7443	22.8056	0.313087	29.7433	28.6958	1.40232
Control group	Input	1	1	25.2122	25.0592	0.218294	24.8531	24.7838	0.0979763
Control group	Input	1	2	25.1562	25.0592	0.218294	24.7145	24.7838	0.0979763
Control group	Input	1	3	24.8092	25.0592	0.218294
Control group	Input	2	1	25.9676	25.7423	0.212732	25.9376	25.6813	0.362467
Control group	Input	2	2	25.7143	25.7423	0.212732	25.425	25.6813	0.362467
Control group	Input	2	3	25.5449	25.7423	0.212732
Control group	Input	3	1	25.533	25.7347	0.179083	26.1882	26.2332	0.0636289
Control group	Input	3	2	25.796	25.7347	0.179083	26.2782	26.2332	0.0636289
Control group	Input	3	3	25.8751	25.7347	0.179083
Control group	Input	4	1	26.7524	26.8428	0.0944017	26.6215	26.8041	0.258297
Control group	Input	4	2	26.9407	26.8428	0.0944017	26.9868	26.8041	0.258297
Control group	Input	4	3	26.8352	26.8428	0.0944017
Control group	Input	5	1	30.2533	29.9188	0.3964	30.79	30.4343	0.408463
Control group	Input	5	2	30.0221	29.9188	0.3964	30.5245	30.4343	0.408463
Control group	Input	5	3	29.481	29.9188	0.3964	29.9882	30.4343	0.408463
Control group	Input	6	1	27.5826	27.5917	0.172273	27.7125	27.5997	0.186175
Control group	Input	6	2	27.7683	27.5917	0.172273	27.7017	27.5997	0.186175
Control group	Input	6	3	27.4241	27.5917	0.172273	27.3848	27.5997	0.186175
Control group	Input	7	1	29.7788	29.6318	0.164103	27.1977	27.7403	0.531343
Control group	Input	7	2	29.6619	29.6318	0.164103	28.2596	27.7403	0.531343
Control group	Input	7	3	29.4548	29.6318	0.164103	27.7636	27.7403	0.531343
Control group	Input	8	1	25.7201	24.8675	0.755706	23.9614	23.9968	0.113993
Control group	Input	8	2	24.6022	24.8675	0.755706	24.1243	23.9968	0.113993
Control group	Input	8	3	24.2802	24.8675	0.755706	23.9048	23.9968	0.113993
